# Supplementary material for: Effects of Neurogenin 3 Induction on Endocrine Differentiation and Delamination in Adult Human Pancreatic Ductal Organoids
Source: Transpl Int. 2025 Apr 1;38:13422. doi: 10.3389/ti.2025.13422 (PMC11996654; doi:10.3389/ti.2025.13422)
Supplement: Supplementary file 4 [file DataSheet1.ZIP]

Archive with 7 entries (6 files):
- Video/
- Video/.DS_Store
- __MACOSX/Video/._.DS_Store
- Video/Supplementary video 2.mov
- Video/Supplementary video 3.mov
- Video/Supplementary video 1.mov
- Video/Supplementary video 4.mov
